# Supplementary material for: Unraveling the Metabolic Mechanisms and Novel Biomarkers of Vulvar Lichen Simplex Chronicus Using Skin Biopsy and Tape Stripping Samples
Source: Metabolites. 2025 Aug 22;15(9):566. doi: 10.3390/metabo15090566 (PMC12472105; doi:10.3390/metabo15090566)
Supplement: Supplementary file 1 [file metabolites-15-00566-s001.zip]

Archive with 4 entries (4 files):
- Figure S1 Caption.pdf
- Figure S1.tif
- Table S1.pdf
- Table S2.pdf
